# Supplementary material for: Specific Cell Targeting by Toxoplasma gondii Displaying Functional Single-Chain Variable Fragment as a Novel Strategy; A Proof of Principle
Source: Cells. 2024 Jun 4;13(11):975. doi: 10.3390/cells13110975 (PMC11172386; doi:10.3390/cells13110975)
Supplement: Supplementary file 1 [file cells-13-00975-s001.zip]

Archive with 1 entries (1 files):
- cells-2995460-supplementary.pdf
